# Supplementary material for: Transthyretin as a Biomarker to Predict and Monitor Major Depressive Disorder Identified by Whole-Genome Transcriptomic Analysis in Mouse Models
Source: Biomedicines. 2021 Aug 31;9(9):1124. doi: 10.3390/biomedicines9091124 (PMC8469805; doi:10.3390/biomedicines9091124)
Supplement: Supplementary file 1 [file biomedicines-09-01124-s001.zip]

Archive with 1 entries (1 files):
- biomedicines-1357577-supplementary.pdf
